# Supplementary material for: Ganoderma lucidum as a Functional Bioactive Candidate for Glycemic Regulation: Mechanisms, Preclinical Evidence, and Clinical Translation
Source: Metabolites. 2026 May 15;16(5):334. doi: 10.3390/metabo16050334 (PMC13208482; doi:10.3390/metabo16050334)
Supplement: Supplementary file 1 [file metabolites-16-00334-s001.zip]

Archive with 1 entries (1 files):
- metabolites-4289431-supplementary.pdf
